# Supplementary material for: Inhibition of the interactions between eosinophil cationic protein and airway epithelial cells by traditional Chinese herbs
Source: BMC Syst Biol. 2010 Sep 13;4(Suppl 2):S8. doi: 10.1186/1752-0509-4-S2-S8 (PMC2982695; doi:10.1186/1752-0509-4-S2-S8)
Supplement: Additional file 1 — The English and Chinese names of herbs used in this study. [file 1752-0509-4-S2-S8-S1.xls]

## Sheet: Sheet1
Bai-hu-jia-ren-shen-tang	白虎加人參湯
Bai-jhih	白芷
Ba-jheng-san	八正散
Ba-jhen-tang	八珍湯
Bao-he-wan	保和丸
Bu-jhong-yi-ci-tang	補中益氣湯
Bu-yang-huan-wu-tang	補陽還五湯
Chai-hu-cing-gan-tang	柴胡清肝湯
Chai-hu-guei-jhih-tang	柴胡桂枝湯
Chai-sian-tang	柴陷湯
Chen-pi	陳皮
Ciang-huo	羌活
Cing-kong-gao	清空膏
Cing-wei-san	清胃散
Cyong-guei-jiao-ai-tang	芎歸膠艾湯
Da-chai-hu-tang	大柴胡湯
Da-huang	大黃
Dang-guel	當歸
Dang-shen	黨參
Dan-shen	丹參
Dao-chih-san	導赤散
Du-huo-ji-sheng-tang	獨活寄生湯
Dun-sou-tang	頓嗽湯
Fang-fong	防風
Gan-cao	甘草
Hong-hua	紅花
Huai-niou-si	懷牛膝
Huang-ci	黃耆
Huang-cin	黃芩
Hu-zih	槴子
Jhe-chong-yin	折衝飲
Jhih-bo-di-huang-wan	知柏地黃丸
Jhih-mu	知母
Jhih-shih	枳實
Jhih-sou-san	止嗽散
Jia-wei-siao-yao-san	加味逍遙散
Jin-ci	晉耆
Jing-jie-lian-ciao	荊芥連翹
Jin-yin-hua	金銀花
Jyuan-bi-tang	蠲痹湯
Long-dan-cao	龍膽草
Long-dan-sie-gan-tang	龍膽瀉肝湯
Ma-huang	麻黃
Mai-men-dong	麥門冬
Mu-dan-pi	牡丹皮
Mu-tong	木通
Niou-si	牛膝
Ping-wei-san	平胃散
Ren-shen-yang-rong-tang	人參養榮湯
Run-chang-tang	潤腸湯
Sang-jyu-yin	桑菊飲
Sang-piao-siao-san	桑螵蛸散
San-jhong-kuei-jian-tang	散腫潰堅湯
Shan-hu-zih	山槴子
Shan-jha	山楂
Shao-yao-gan-cao-tang	芍藥甘草湯
Sheng-di-huang	生地黃
Shih-wei-bai-du-san	十味敗毒散
Shu-jing-huo-sie-tang	疏經活血湯
Siang-susan	香蘇散
Siao-chai-hu-tang	小柴胡湯
Siao-cheng-ci-tang	小承氣湯
Siao-fong-san	消風散
Siao-yao-san	逍遙散
Sie-cao	纈草
Sie-fu-jhu-yu-tang	血府逐瘀湯
Si-gan-ming-mu-san	洗肝明目散
Sih-ni-san	四逆散
Suan-zao-ren-tang	酸棗仁湯
Su-zih-jiang-ci-tang	蘇子降氣湯
Syu-duan	續斷
Tao-he-cheng-ci-tang	桃核承氣湯
Tao-hong-sih-wu-tang	桃紅四物湯
Tao-ren	桃仁
Tian-wang-bu-sin-dan	天王補心丹
Wei-kang-ning	胃康寧
Wei-ling-sian	威靈仙
Yi-gan-san	抑肝散
Yin-chen	茵陳
Yin-ciao-san	銀翹散
Yuan-jhih	遠志
Yue-bi-jia-jhu-tang	越婢加朮湯
Yue-jyu-wan	越鞠丸
Yu-ping-fong-san	玉屏風散
Zuo-guei-wan	左歸丸
